# Supplementary material for: A Denture Use Model Associated with Candida spp. in Immunocompetent Male and Female Rats
Source: J Fungi (Basel). 2022 Apr 30;8(5):466. doi: 10.3390/jof8050466 (PMC9147495; doi:10.3390/jof8050466)
Supplement: Supplementary file 1 [file jof-08-00466-s001.zip]

Archive with 1 entries (1 files):
- jof-1652815-supplementary.pdf
